# Supplementary material for: Unlocking natural history collections to improve eDNA reference databases and biodiversity monitoring
Source: Bioscience. 2025 Sep 11;75(12):1083–95. doi: 10.1093/biosci/biaf140 (PMC12683532; doi:10.1093/biosci/biaf140)
Supplement: biaf140_Supplemental_Files [file biaf140_supplemental_files.zip]

Archive with 2 entries (2 files):
- supp_figures_mm.docx
- supp_tables.xls
