# Supplementary material for: Unlocking natural history collections to improve eDNA reference databases and biodiversity monitoring
Source: Bioscience. 2025 Sep 11;75(12):1083–95. doi: 10.1093/biosci/biaf140 (PMC12683532; doi:10.1093/biosci/biaf140)
Supplement: biaf140_Supplemental_Files [file biaf140_supplemental_files.zip › supp_tables.xls]

## Sheet: readme
Supplemental tables for “Combining eDNA and museomics to enhance biodiversity monitoring”
Sarah Schmid, Nicolas Straube, Camille Albouy, Bo Delling, James Maclaine, Michael Matschiner, Peter Rask Møller, Annamaria Nocita, Anja Palandačić, Lukas Rüber, Moritz Sonnewald, Nadir Alvarez, Stéphanie Manel, Loïc Pellissier

## Sheet: table_S1
Table S1. List of downloaded datasets from European natural history museum collection available on GBIF on the 4th of June 2024.
DOI	Collection	City	Taxons	Citation
GBIF.org (04 June 2024) GBIF Occurrence Download https://doi.org/10.15468/dl.kq3335	Museu de Ciències Naturals de Barcelona: MCNB-Cord	Barcelona	chordata	Quesada Lara J, Agulló Villaronga J (2024). Museu de Ciències Naturals de Barcelona: MCNB-Cord. Museu de Ciències Naturals de Barcelona. Occurrence dataset https://doi.org/10.15468/yta7zj accessed via GBIF.org on 2024-06-04.
GBIF.org (04 June 2024) GBIF Occurrence Download https://doi.org/10.15468/dl.mye954	Fish Collection NRM, Swedish Museum of Natural History	Stockholm	fish	Delling B, Holston K (2024). Fish Collection NRM. Version 43.430. Swedish Museum of Natural History. Occurrence dataset https://doi.org/10.15468/d7eitf accessed via GBIF.org on 2024-06-04.
GBIF.org (04 June 2024) GBIF Occurrence Download https://doi.org/10.15468/dl.yys7ar	RBINS Fish collection	Bruxelles	fish	Pauwels O, Vandenberghe T, Cooleman S, Theeten F (2023). RBINS Fish collection. Version 1.12. Royal Belgian Institute of Natural Sciences. Occurrence dataset https://doi.org/10.15468/ga5ady accessed via GBIF.org on 2024-06-04.
GBIF.org (04 June 2024) GBIF Occurrence Download https://doi.org/10.15468/dl.yxjtbj	Zoological collection of the National Museum	Prague	chordata	National Museum in Prague. Zoological collection of the National Museum. Occurrence dataset https://doi.org/10.15468/4yiuil accessed via GBIF.org on 2024-06-04.
GBIF.org (04 June 2024) GBIF Occurrence Download https://doi.org/10.15468/dl.2wpvmp	NHMD Ichthyology Collection	Copenhagen	fish	Møller P R, Carl H (2024). NHMD Ichthyology Collection. Natural History Museum of Denmark. Occurrence dataset https://doi.org/10.15468/cs1ywg accessed via GBIF.org on 2024-06-04.
GBIF.org (04 June 2024) GBIF Occurrence Download https://doi.org/10.15468/dl.j3faqs	Estonian Museum of Natural History Department of Zoology	Talinn	chordata	Lennuk L. Estonian Museum of Natural History Department of Zoology. Estonian Museum of Natural History. Occurrence dataset https://doi.org/10.15468/98cxtc accessed via GBIF.org on 2024-06-04.
GBIF.org (04 June 2024) GBIF Occurrence Download https://doi.org/10.15468/dl.g2crgg	The fishes collection (IC) of the Muséum national d'Histoire naturelle (MNHN - Paris)	Paris	fish	MNHN, Chagnoux S (2024). The fishes collection (IC) of the Muséum national d'Histoire naturelle (MNHN - Paris). Version 57.364. MNHN - Museum national d'Histoire naturelle. Occurrence dataset https://doi.org/10.15468/tm7whu accessed via GBIF.org on 2024-06-04.
GBIF.org (04 June 2024) GBIF Occurrence Download https://doi.org/10.15468/dl.kce3ag	ZFMK Ichthyology collection	Bonn	fish	Leibniz Institute for the Analysis of Biodiversity Change (LIB). ZFMK Ichthyology collection. Occurrence dataset https://doi.org/10.15468/nvuhqv accessed via GBIF.org on 2024-06-04.
GBIF.org (04 June 2024) GBIF Occurrence Download https://doi.org/10.15468/dl.2nyewr	MfN Fish Collection, Zoology	Berlin	fish	Museum für Naturkunde Berlin. MfN Fish Collection, Zoology. Occurrence dataset https://doi.org/10.15468/bq2dwf accessed via GBIF.org on 2024-06-04.
GBIF.org (04 June 2024) GBIF Occurrence Download https://doi.org/10.15468/dl.gpfnwy	Collection Pisces SMF	Frankfurt (Senckenberg)	fish	Senckenberg. Collection Pisces SMF. Occurrence dataset https://doi.org/10.15468/xaofbe accessed via GBIF.org on 2024-06-04.
GBIF.org (04 June 2024) GBIF Occurrence Download https://doi.org/10.15468/dl.za8z7p	Collection Ichthyologie - SNSD	Frankfurt (Senckenberg)	fish	Senckenberg. Collection Ichthyologie - SNSD. Occurrence dataset https://doi.org/10.15468/wnwumq accessed via GBIF.org on 2024-06-04.
GBIF.org (04 June 2024) GBIF Occurrence Download https://doi.org/10.15468/dl.fy47fr	Naturalis Biodiversity Center (NL) - Pisces	Leiden	fish	Dondorp E, Creuwels J (2024). Naturalis Biodiversity Center (NL) - Pisces. Naturalis Biodiversity Center. Occurrence dataset https://doi.org/10.15468/evijly accessed via GBIF.org on 2024-06-04.
GBIF.org (04 June 2024) GBIF Occurrence Download https://doi.org/10.15468/dl.ebjjwy	Ichthyology Collection, University Museum Bergen, University of Bergen	Bergen	fish	University of Bergen (2024). Ichthyology Collection, University Museum Bergen, University of Bergen. Version 1.4. Occurrence dataset https://doi.org/10.15468/kvr5bz accessed via GBIF.org on 2024-06-04.
GBIF.org (04 June 2024) GBIF Occurrence Download https://doi.org/10.15468/dl.nc7jvf	Fish collection (TSZP) The Arctic University Museum of Norway	Tromsø	fish	Frafjord K, Bergersen R, Altenburger A (2023). Fish collection (TSZP) The Arctic University Museum of Norway. Version 1.7. UiT The Arctic University of Norway. Occurrence dataset https://doi.org/10.15468/hdpah5 accessed via GBIF.org on 2024-06-04.
GBIF.org (04 June 2024) GBIF Occurrence Download https://doi.org/10.15468/dl.48gqxf	Fish collection, Natural History Museum, University of Oslo	Oslo	fish	University of Oslo (2021). Fish collection, Natural History Museum, University of Oslo. Version 1.181. Occurrence dataset https://doi.org/10.15468/4vqytb accessed via GBIF.org on 2024-06-04.
GBIF.org (04 June 2024) GBIF Occurrence Download https://doi.org/10.15468/dl.dfpbag	Museo Nacional de Ciencias Naturales, Madrid: MNCN_ICTIO	Madrid	fish	Solís Fraile G (2020). Museo Nacional de Ciencias Naturales, Madrid: MNCN_ICTIO. Museo Nacional de Ciencias Naturales (CSIC). Occurrence dataset https://doi.org/10.15468/emdpoi accessed via GBIF.org on 2024-06-04.
GBIF.org (04 June 2024) GBIF Occurrence Download https://doi.org/10.15468/dl.cpq6d3	Natural History Museum (London) Collection Specimens	London	chordata	Natural History Museum (2024). Natural History Museum (London) Collection Specimens. Occurrence dataset https://doi.org/10.5519/qd.9vixygzc accessed via GBIF.org on 2024-06-04.
